# Supplementary material for: The Impact of Media, Phylogenetic Classification, and E. coli Pathotypes on Biofilm Formation in Extraintestinal and Commensal E. coli From Humans and Animals
Source: Front Microbiol. 2018 May 8;9:902. doi: 10.3389/fmicb.2018.00902 (PMC5951942; doi:10.3389/fmicb.2018.00902)
Supplement: Supplementary file 6 [file Table_3.xlsx]

## Sheet: Sheet1
Chi-square statistics: Comparison of each group to all samples not in the group
M63							TSB							BHI
	no	low	med	hi	p			no	low	med	hi	p			no	low	med	hi	p
All	64	53	38	20			All	104	30	20	21			All	55	73	35	12
APEC	25	6	9	4	0.00644559		APEC	29	8	3	4	0.580724		APEC	17	16	9	2	0.606446
NMEC	10	17	2	3	0.00928391		NMEC	17	6	7	2	0.161887		NMEC	12	11	7	2	0.787975
UPEC	9	11	9	3	0.600714		UPEC	14	5	5	8	0.0505337		UPEC	10	13	8	1	0.72996
AFEC	9	11	8	5	0.637113		AFEC	19	7	2	5	0.619662		AFEC	10	18	3	2	0.253045
HFEC	11	8	10	5	0.495607		HFEC	25	4	3	2	0.296879		HFEC	6	15	8	5	0.0834723
	no	low	med	hi	p			no	low	med	hi	p			no	low	med	hi	p
A	15	4	2	4	0.0243897		A	22	2	0	1	0.0160512		A	14	4	2	5	0.000198345
B1	4	9	8	1	0.0787401		B1	10	2	3	7	0.0175585		B1	8	7	5	2	0.786146
B2	7	15	10	6	0.0716889		B2	16	10	9	3	0.00775245		B2	7	24	5	2	0.0257917
C	12	4	4	1	0.190023		C	14	4	3	0	0.348343		C	9	8	3	1	0.657339
D	5	12	5	2	0.127357		D	12	5	2	5	0.44384		D	6	8	9	1	0.145567
E	2	5	5	5	0.0290931		E	8	5	2	2	0.543693		E	3	8	5	1	0.546497
F	19	4	4	1	0.00242343		F	22	2	1	3	0.119329		F	8	14	6	0	0.39863
	no	low	med	hi	p			no	low	med	hi	p			no	low	med	hi	p
A	25	8	7	5	0.0172353		A	34	6	3	2	0.0644121		A	21	13	5	6	0.00471834
B1	5	8	9	1	0.0846593		B1	11	2	4	6	0.0749933		B1	8	8	5	2	0.903181
B2	10	17	11	8	0.0802693		B2	21	11	10	4	0.0182805		B2	10	28	6	2	0.0240201
D	24	20	11	6	0.75719		D	38	11	3	9	0.236922		D	16	24	19	2	0.0367603
Kruskal Wallis statistics
New Phylotype		KW		New Phylotype		KW		New Phylotype		KW		New Phylotype		KW
Group 1	Group 2	p-value		Group 1	Group 2	p-value		Group 1	Group 2	p-value		Group 1	Group 2	p-value
A	B1	0.14562		A	B1	0.00062008		A	B1	0.95959		A	B1	0.036084
A	B2	0.013136		A	B2	0.00063785		A	B2	0.91971		A	B2	0.039736
A	C	0.99573		A	C	0.4342		A	C	1		A	C	0.9997
A	D	0.29545		A	D	0.0010286		A	D	0.54959		A	D	0.11207
A	E	0.0052649		A	E	0.0090311		A	E	0.52717		A	E	0.005182
A	F	0.99987		A	F	0.99912		A	F	0.94964		A	F	1
B1	B2	0.99918		B1	B2	0.9981		B1	B2	1		B1	B2	0.99953
B1	C	0.5358		B1	C	0.36499		B1	C	0.98083		B1	C	0.14262
B1	D	0.99975		B1	D	0.99999		B1	D	0.98728		B1	D	0.99924
B1	E	0.88017		B1	E	0.99976		B1	E	0.97266		B1	E	0.98783
B1	F	0.051742		B1	F	0.0026452		B1	F	1		B1	F	0.039781
B2	C	0.15721		B2	C	0.55236		B2	C	0.96189		B2	C	0.18348
B2	D	0.96941		B2	D	0.9999		B2	D	0.97876		B2	D	1
B2	E	0.96712		B2	E	1		B2	E	0.95908		B2	E	0.8767
B2	F	0.0021185		B2	F	0.0030945		B2	F	1		B2	F	0.042864
C	D	0.75901		C	D	0.46869		C	D	0.6673		C	D	0.32889
C	E	0.053707		C	E	0.70335		C	E	0.63235		C	E	0.027838
C	F	0.95907		C	F	0.70565		C	F	0.97662		C	F	0.99995
D	E	0.67136		D	E	1		D	E	1		D	E	0.88757
D	F	0.12594		D	F	0.0043362		D	F	0.98099		D	F	0.12441
E	F	0.0011447		E	F	0.028907		E	F	0.96259		E	F	0.0056322
Pathotype		KW		Pathotype		KW		Pathotype		KW		Pathotype		KW
Group 1	Group 2	p-value		Group 1	Group 2	p-value		Group 1	Group 2	p-value		Group 1	Group 2	p-value
APEC	NMEC	0.86913		APEC	NMEC	0.9999		APEC	NMEC	0.99828		APEC	NMEC	0.92438
APEC	UPEC	0.36879		APEC	UPEC	0.47903		APEC	UPEC	0.92744		APEC	UPEC	0.15818
APEC	AFEC	0.28231		APEC	AFEC	0.99997		APEC	AFEC	1		APEC	AFEC	0.83192
APEC	HFEC	0.17941		APEC	HFEC	0.78317		APEC	HFEC	0.16763		APEC	HFEC	0.60659
NMEC	UPEC	0.93656		NMEC	UPEC	0.46646		NMEC	UPEC	0.98951		NMEC	UPEC	0.66783
NMEC	AFEC	0.89002		NMEC	AFEC	1		NMEC	AFEC	0.99852		NMEC	AFEC	0.9996
NMEC	HFEC	0.79286		NMEC	HFEC	0.88791		NMEC	HFEC	0.38026		NMEC	HFEC	0.98149
UPEC	AFEC	0.99993		UPEC	AFEC	0.48162		UPEC	AFEC	0.94005		UPEC	AFEC	0.78447
UPEC	HFEC	0.99731		UPEC	HFEC	0.070963		UPEC	HFEC	0.68805		UPEC	HFEC	0.92964
AFEC	HFEC	0.99963		AFEC	HFEC	0.86968		AFEC	HFEC	0.22248		AFEC	HFEC	0.99682
ISOLATE	M63	1/20 TSB	BHI	REVISED PHYLOGENETIC GROUP	ORIGINAL PHYLOGENETIC GROUP
AFEC 014	0.181286	0.079238	0.032143	F	D
AFEC 018	0.172429	0.123905	0.028143	E	D
AFEC 020	0.221714	0.270381	0.042	E	D
AFEC 021	0.547762	0.353857	0.113095	D	D
AFEC 026	0.074714	0.02781	0.011533	E	D
AFEC 029	0.54181	0.282	0.030524	B1	B1
AFEC 037	0.06019	0.003667	0.0663	B1	B1
AFEC 041	0.137381	0.088429	0.076762	C	A
AFEC 050	0.076524	0.084095	0.080714	C	A
AFEC 051	0.017381	0.002	0.051404	F	D
AFEC 053	0.047333	0.002857	0.041333	B2	B2
AFEC 054	0.015381	0.002381	0.060167	F	D
AFEC 056	0.476762	0.207857	0.031952	D	D
AFEC 079	0.4115	0.033857	0.028095	B2	B2
AFEC 083	0.006476	-0.0011	0.0165	F	B2
AFEC 084	0.027905	0.006476	0.022143	C	A
AFEC 090	0.326762	0.14281	0.009143	F	B2
AFEC 467	0.07081	-0.00162	0.027857	E	A
AFEC 468	0.392762	0.486476	0.706857	A	A
AFEC 473	0.607238	0.015905	0.063619	E	B2
AFEC 475	-0.00124	-0.00376	-0.00686	A	B1
AFEC 479	0.219238	0.347952	0.263095	B1	B1
AFEC 484	0.006905	0.016048	0.01519	D	D
AFEC 489	0.364143	0.01581	0.113905	A	A
AFEC 501	0.131905	0.002048	0.002235	C	A
AFEC 517	0.00619	0.000571	-0.00205	A	A
AFEC 520	0.337238	0.065429	0.04119	B2	B2
AFEC 530	0.093571	0.110429	0.058	D	D
AFEC 535	0.162238	0.102381	0.023714	D	B2
AFEC 536	0.010952	0.007952	0.0125	A	A
AFEC 552	0.075	0.001381	0.05419	B1	B1
AFEC 560	0.109333	0.001762	0.029333	B2	B2
AFEC 561	0.252762	9.52e-05	0.181762	B1	B1
APEC 006	0.236762	-0.00433	0.258867	C	A
APEC 012	0.35381	0.107619	0.020714	E	D
APEC 018	0.469983	0.1895	0.0788	B2	B2
APEC 022	-0.00171	0.000619	0.004083	A	A
APEC 026	0.019762	0.030524	0.0364	A	A
APEC 030	9.52e-05	0.003238	0.000571	C	A
APEC 034	0.07319	0.018524	0.168452	E	D
APEC 040	0.033476	0.030286	-0.01052	C	D
APEC 053	0.058095	0.005143	0.02255	C	A
APEC 061	0.107143	0.079905	0.022762	E	D
APEC 063	0.117905	0.042952	0.040952	B2	B2
APEC 094	0.300238	0.020524	0.029714	D	D
APEC 108	0.289524	0.121238	0.048524	B2	B2
APEC 110	0.209571	0.014905	0.178476	E	D
APEC 117	0.054333	0.029048	0.179667	E	D
APEC 121	0.10081	0.027476	0.083333	B1	B1
APEC 123	0.023143	0.03275	0.000571	B1	B1
APEC 136	0.737238	0.022238	0.036333	E	B2
APEC 150	0.027571	0.042333	0.144476	D	D
APEC 166	0.285238	0.419143	-0.02217	B1	B1
APEC 194	0.076708	0.347917	0.115583	D	D
APEC 203	0.007476	0.037976	0.037905	C	A
APEC 208	0.026917	-0.05325	0.0905	B2	B2
APEC 209	0.047143	0.006381	0.00545	D	D
APEC 211	-0.00438	-0.00124	-0.00356	F	D
APEC 213	0.004375	0.001875	-0.00433	F	D
APEC 246	0.052	0.001095	0.0219	F	D
APEC 253	0.0026	-0.00357	0.120238	F	D
APEC 263	0.003571	0.007095	0.00981	A	A
APEC 270	0.068881	0.350143	0.060067	F	D
APEC 272	0.328905	0.101	0.036524	E	D
APEC 282	0.418714	0.195571	0.334571	E	D
APEC 294	0.045667	0.013381	-0.03595	B1	B1
APEC 305	0.022524	0.101143	0.084933	C	A
APEC 310	0.179857	0.014857	0.051733	C	A
APEC 317	0.006024	-0.00014	0.0668	F	D
APEC 321	0.035619	0.012095	0.022719	F	D
APEC 322	0.863	0.321952	0.045048	B2	B2
APEC 323	0.023524	0.079238	0.043083	F	D
APEC 332	0.019033	0.101857	0.051571	E	D
APEC 335	0.051905	0.065905	0.131524	D	D
APEC 338	0.00815	0.003667	0.002571	A	A
APEC 372	0.020143	0.046476	0.039952	C	A
APEC 380	0.274333	0.17281	0.013571	B2	B2
CFT073	0.325762	0.130857	0.042429	B2	B2
HFEC 007	0.23319	0.006714	0.049381	F	D
HFEC 012	0.028905	0.006286	0.014762	A	A
HFEC 014	0.220595	0.042667	0.054833	B2	B2
HFEC 361	0.694571	0.00619	0.361857	A	A
HFEC 363	0.050238	-0.00195	0.065762	C	A
HFEC 374	0.097	0.007524	0.061881	D	D
HFEC 376	0.012524	-0.00133	0.042548	B2	B2
HFEC 387	0.074381	0.002048	0.042952	D	D
HFEC 395	0.102286	0.080238	0.047786	B2	B2
HFEC 397	0.416095	0.001952	0.120476	F	D
HFEC 409	0.049333	0.000714	0.028067	F	D
HFEC 412	0.011905	0.102619	0.172143	A	A
HFEC 415	0.100238	0.047	0.139524	D	D
HFEC 417	0.133405	0.012143	0.03795	B2	B2
HFEC 419	0.05081	0.003333	0.03619	F	D
HFEC 420	0.039571	-0.00114	0.001048	B2	B2
HFEC 424	0.008	-0.00062	0.067	A	A
HFEC 431	0.119667	0.035333	0.348	B1	B1
HFEC 438	0.078095	0.003476	0.021952	B2	B2
HFEC 439	0.118905	0.012619	-0.00697	B2	B2
HFEC 462	0.579	0.201619	0.212	E	D
HFEC 466	0.742524	9.52e-05	0.431095	A	A
HFEC 474	0.189619	0.01	0.043429	B2	B2
HFEC 476	0.324667	0.035429	0.060238	B1	B1
HFEC 491	0.281048	0.304	0.052429	D	A
HFEC 492	0.241952	0.13081	0.343071	D	D
HFEC 505	0.005381	0.001905	-0.00457	A	A
HFEC 507	0.294429	0.309952	0.124714	B1	B1
HFEC 512	0.362976	0.166333	0.133714	B1	B1
HFEC 523	0.426381	-0.00029	0.272476	A	A
HFEC 531	0.035381	0.003619	0.033357	F	D
HFEC 535	0.22019	0.005095	0.116143	B1	B1
HFEC 536	0.23119	0.198333	0.151143	D	B2
HFEC 539	0.016571	0.074619	0.014143	B1	B1
NMEC 001	0.130476	0.09281	0.065817	B2	B2
NMEC 005	0.06531	0.005333	0.071733	F	D
NMEC 009	0.117857	0.00881	0.01681	A	A
NMEC 010	0.058524	-0.0021	0.040048	A	A
NMEC 013	0.138952	0.157857	0.018952	B2	B2
NMEC 014	0.487048	0.176619	-0.00657	C	A
NMEC 017	0.074762	0.105571	0.108333	B2	B2
NMEC 020	0.077476	0.3176	0.01169	D	D
NMEC 023	0.042857	0.002333	0.076381	F	D
NMEC 025	0.003048	-0.0029	0.019048	A	A
NMEC 027	0.0766	-0.00171	0.02381	A	A
NMEC 031	0.126238	0.231238	0.252143	B2	B2
NMEC 033	0.034238	0.073429	0.039381	B2	B2
NMEC 034	0.022619	-0.00486	0.088976	F	D
NMEC 040	0.53931	0.030905	0.04519	B2	B2
NMEC 041	0.324429	0.274143	0.124238	B2	B2
NMEC 045	0.067	0.253286	0.09819	B1	B1
NMEC 046	0.097619	-0.00029	0.013	F	D
NMEC 047	0.016333	0.180429	0.15181	B2	B2
NMEC 048	0.074429	0.158952	0.117619	B2	B2
NMEC 051	0.055143	0.077381	-0.01224	C	A
NMEC 053	0.108381	0.082762	0.037714	B2	B2
NMEC 054	0.039571	0.145571	0.040714	B2	B2
NMEC 055	0.009905	0.022857	0.008286	C	A
NMEC 058	0.173524	0.044524	0.035905	B2	B2
NMEC 073	0.110238	0.000714	0.009905	B1	B1
NMEC 074	0.533262	0.010667	0.178842	E	D
NMEC 083	0.032429	-0.00205	0.010095	F	D
NMEC 084	0.249952	0.099048	0.268619	B2	B2
NMEC 086	0.068976	-0.004	0.03219	A	A
NMEC 089	0.072143	0.023	0.032683	B2	B2
NMEC 092	0.082286	0.002905	0.026714	B2	B2
UPEC 001	0.492429	0.131143	0.029983	B2	B2
UPEC 003	0.200905	0.179238	0.0145	B2	B2
UPEC 004	0.23319	0.261429	0.045095	B2	B1
UPEC 005	0.227333	0.117238	0.00981	D	D
UPEC 007	0.087381	0.341857	0.013262	B1	D
UPEC 013	0.020571	0.414524	0.092857	F	D
UPEC 016	0.145048	0.025714	0.101381	D	D
UPEC 025	0.041619	0.005524	0.020286	C	A
UPEC 031	0.028381	0.105333	0.009857	B1	B1
UPEC 033	0.04881	0.001143	0.048095	D	B2
UPEC 043	0.116857	0.385429	0.105762	F	D
UPEC 047	0.309917	0.334714	0.055	E	D
UPEC 059	-0.00024	-0.00043	0.005367	A	A
UPEC 064	0.064857	0.008583	0.132619	D	D
UPEC 093	0.309476	0.162667	0.071667	C	A
UPEC 096	0.098762	-0.00052	0.0867	C	A
UPEC 101	0.132714	0.301381	0.04295	B1	B1
UPEC 102	0.00719	0.000143	0.000317	A	A
UPEC 112	0.661667	0.478619	0.078095	B2	B2
UPEC 113	0.257048	0.000857	0.210571	F	D
UPEC 117	0.230714	0.22	0.012762	B1	B1
UPEC 130	0.07481	0.025714	0.324095	A	A
UPEC 133	0.154524	0.359571	0.037333	D	B2
UPEC 141	0.034952	0.006667	0.0416	C	A
UPEC 145	0.103476	0.469857	0.045048	B1	B1
UPEC 150	0.016333	-0.00186	0.076857	F	B2
UPEC 166	0.504619	0.079095	0.014833	A	A
UPEC 173	0.034714	0.005762	0.08095	F	D
UPEC 182	0.063476	0.026143	0.192905	D	D
UPEC 183	0.200571	0.148595	0.085238	C	A
UPEC 195	0.069905	0.022381	0.009857	D	D
